# Supplementary material for: Determining Protein Complex Connectivity Using a Probabilistic Deletion Network Derived from Quantitative Proteomics
Source: PLoS One. 2009 Oct 6;4(10):e7310. doi: 10.1371/journal.pone.0007310 (PMC2751824; doi:10.1371/journal.pone.0007310)
Supplement: Table S4 — List of protein-protein interactions within Rpd3 wild-type and deletion networks. (0.12 MB XLS) [file pone.0007310.s009.xls]

## Sheet: total_network_paper_combine
Supporting Table 4. List of protein-protein interactions within Rpd3 wild-type and deletion networks.
The first column provides the name of the pull down proteins in Rpd3-TAP wild-type and deletions with the second column giving its NCBI accesion number.
The third column provides the name of the FLAG tagged protein used in the wild-type network.
The fourth column gives the Bayesian probability for the association between bait and prey in the wild-type network.
The fifth column gives the name of the deleted subunit using the TAP bait as named in column sixth. Column seventh gives the probability betwwen the Bait-TAP in a subunit deletion and the prey protein.
Prey	Prey_Accesion-Number	Bait	Bait-Prey Probability	delta-X	Bait	Bait-TAP-delta-X Prey Probability
Rpd3p	gi|6323999|ref|NP_014069.1|	Rpd3	0.018205	Rpd3	Sin3	0
Ume1p	gi|6325118|ref|NP_015186.1|	Rpd3	0.020435	Rpd3	Sin3	0.05714
Sin3p	gi|6324570|ref|NP_014639.1|	Rpd3	0.019159	Rpd3	Sin3	0.053653
Dep1p	gi|41629667|ref|NP_009389.2|	Rpd3	0.022161	Rpd3	Sin3	0.002472
Sap30p	gi|6323919|ref|NP_013990.1|	Rpd3	0.02673	Rpd3	Sin3	0.004536
Sds3p	gi|6322107|ref|NP_012182.1|	Rpd3	0.020851	Rpd3	Sin3	0.009211
Rxt2p	gi|37362619|ref|NP_009653.2|	Rpd3	0.023201	Rpd3	Sin3	0.014466
Pho23p	gi|6324232|ref|NP_014302.1|	Rpd3	0.015929	Rpd3	Sin3	0.007241
Rxt3p	gi|6320127|ref|NP_010207.1|	Rpd3	0.027472	Rpd3	Sin3	0
Cti6p	gi|6325075|ref|NP_015144.1|	Rpd3	0.018826	Rpd3	Sin3	0
Ash1p	gi|6322663|ref|NP_012736.1|	Rpd3	0.020797	Rpd3	Sin3	0.002369
Ume6p	gi|6320413|ref|NP_010493.1|	Rpd3	0.000635	Rpd3	Sin3	0.081207
Bmh1p	gi|6321025|ref|NP_011104.1|	Rpd3	0.010453	Rpd3	Sin3	0.017402
Dot6p	gi|6320933|ref|NP_011012.1|	Rpd3	0.034885	Rpd3	Sin3	0.038766
Hht2p	gi|6324297|ref|NP_014367.1|	Rpd3	0.005233	Rpd3	Sin3	0.106584
Rco1p	gi|6323720|ref|NP_013791.1|	Rpd3	0.043607	Rpd3	Sin3	0.034508
Eaf3p	gi|6325280|ref|NP_015348.1|	Rpd3	0.038087	Rpd3	Sin3	0.03671
Kap95p	gi|6323379|ref|NP_013451.1|	Rpd3	0.005527	Rpd3	Sin3	0
Srp1p	gi|6324140|ref|NP_014210.1|	Rpd3	0.016184	Rpd3	Sin3	0.008359
Cct2p	gi|6322049|ref|NP_012124.1|	Rpd3	0.130821	Rpd3	Sin3	0
Cct3p	gi|6322446|ref|NP_012520.1|	Rpd3	0.127705	Rpd3	Sin3	0.000494
Cct4p	gi|6320058|ref|NP_010138.1|	Rpd3	0.115954	Rpd3	Sin3	0.001988
Cct5p	gi|6322524|ref|NP_012598.1|	Rpd3	0.130821	Rpd3	Sin3	0.004724
Cct6p	gi|6320393|ref|NP_010474.1|	Rpd3	0.126856	Rpd3	Sin3	0
Cct7p	gi|6322350|ref|NP_012424.1|	Rpd3	0.130821	Rpd3	Sin3	0.000435
Cct8p	gi|6322452|ref|NP_012526.1|	Rpd3	0.09917	Rpd3	Sin3	0.01244
Hsp60p	gi|6323288|ref|NP_013360.1|	Rpd3	0.109524	Rpd3	Sin3	0.048407
Rpl10p	gi|6323104|ref|NP_013176.1|	Rpd3	0.026934	Rpd3	Sin3	0.063631
Rpl2ap	gi|14318555|ref|NP_116688.1|	Rpd3	0.002844	Rpd3	Sin3	0.071056
Rpl3p	gi|6324637|ref|NP_014706.1|	Rpd3	0.003443	Rpd3	Sin3	0.094741
Rpp1ap	gi|6320122|ref|NP_010202.1|	Rpd3	0.014536	Rpd3	Sin3	0.071056
Rps11ap	gi|6320228|ref|NP_010308.1|	Rpd3	0.018044	Rpd3	Sin3	0.042107
Rps23bp	gi|6325389|ref|NP_015457.1|	Rpd3	0.019381	Rpd3	Sin3	0.108275
Rps26bp	gi|6320978|ref|NP_011057.1|	Rpd3	0.032706	Rpd3	Sin3	0.071058
Rps8bp	gi|6320949|ref|NP_011028.1|	Rpd3	0.006885	Rpd3	Sin3	0.054138
Ssa1p	gi|144228166|ref|NP_009396.2|	Rpd3	0.025296	Rpd3	Sin3	0.090929
Ssb1p	gi|6319972|ref|NP_010052.1|	Rpd3	0.021904	Rpd3	Sin3	0
Ssa2p	gi|6323004|ref|NP_013076.1|	Rpd3	0.016759	Rpd3	Sin3	0.064184
Tcp1p	gi|6320418|ref|NP_010498.1|	Rpd3	0.130821	Rpd3	Sin3	0.000424
Tub2p	gi|14318481|ref|NP_116616.1|	Rpd3	0.008351	Rpd3	Sin3	0.089085
Rpd3p	gi|6323999|ref|NP_014069.1|	Sin3	0.023201	Sin3	Rpd3	0.031857
Ume1p	gi|6325118|ref|NP_015186.1|	Sin3	0.023592	Sin3	Rpd3	0
Sin3p	gi|6324570|ref|NP_014639.1|	Sin3	0.027869	Sin3	Rpd3	0
Dep1p	gi|41629667|ref|NP_009389.2|	Sin3	0.021127	Sin3	Rpd3	0
Sap30p	gi|6323919|ref|NP_013990.1|	Sin3	0.026516	Sin3	Rpd3	0
Sds3p	gi|6322107|ref|NP_012182.1|	Sin3	0.026399	Sin3	Rpd3	0
Rxt2p	gi|37362619|ref|NP_009653.2|	Sin3	0.024634	Sin3	Rpd3	0
Pho23p	gi|6324232|ref|NP_014302.1|	Sin3	0.027681	Sin3	Rpd3	0
Rxt3p	gi|6320127|ref|NP_010207.1|	Sin3	0.03093	Sin3	Rpd3	0
Cti6p	gi|6325075|ref|NP_015144.1|	Sin3	0.024774	Sin3	Rpd3	0
Ash1p	gi|6322663|ref|NP_012736.1|	Sin3	0.025234	Sin3	Rpd3	0
Ume6p	gi|6320413|ref|NP_010493.1|	Sin3	0.004095	Sin3	Rpd3	0
Bmh1p	gi|6321025|ref|NP_011104.1|	Sin3	0.009361	Sin3	Rpd3	0
Dot6p	gi|6320933|ref|NP_011012.1|	Sin3	0.031244	Sin3	Rpd3	0
Hht2p	gi|6324297|ref|NP_014367.1|	Sin3	0.011247	Sin3	Rpd3	0
Rco1p	gi|6323720|ref|NP_013791.1|	Sin3	0.04446	Sin3	Rpd3	0
Eaf3p	gi|6325280|ref|NP_015348.1|	Sin3	0.042711	Sin3	Rpd3	0
Kap95p	gi|6323379|ref|NP_013451.1|	Sin3	0.023763	Sin3	Rpd3	0
Srp1p	gi|6324140|ref|NP_014210.1|	Sin3	0.052178	Sin3	Rpd3	0
Cct2p	gi|6322049|ref|NP_012124.1|	Sin3	0	Sin3	Rpd3	0.0641
Cct3p	gi|6322446|ref|NP_012520.1|	Sin3	0	Sin3	Rpd3	0.048762
Cct4p	gi|6320058|ref|NP_010138.1|	Sin3	0	Sin3	Rpd3	0.071807
Cct5p	gi|6322524|ref|NP_012598.1|	Sin3	0	Sin3	Rpd3	0.077803
Cct6p	gi|6320393|ref|NP_010474.1|	Sin3	0	Sin3	Rpd3	0.080568
Cct7p	gi|6322350|ref|NP_012424.1|	Sin3	0	Sin3	Rpd3	0.088664
Cct8p	gi|6322452|ref|NP_012526.1|	Sin3	0.022676	Sin3	Rpd3	0.05888
Hsp60p	gi|6323288|ref|NP_013360.1|	Sin3	0.026156	Sin3	Rpd3	0.043886
Rpl10p	gi|6323104|ref|NP_013176.1|	Sin3	0.00827	Sin3	Rpd3	0.013523
Rpl2ap	gi|14318555|ref|NP_116688.1|	Sin3	0.012225	Sin3	Rpd3	0.018876
Rpl3p	gi|6324637|ref|NP_014706.1|	Sin3	0	Sin3	Rpd3	0.056627
Rpp1ap	gi|6320122|ref|NP_010202.1|	Sin3	0	Sin3	Rpd3	0
Rps11ap	gi|6320228|ref|NP_010308.1|	Sin3	0.038784	Sin3	Rpd3	0
Rps23bp	gi|6325389|ref|NP_015457.1|	Sin3	0	Sin3	Rpd3	0
Rps26bp	gi|6320978|ref|NP_011057.1|	Sin3	0	Sin3	Rpd3	0
Rps8bp	gi|6320949|ref|NP_011028.1|	Sin3	0.0074	Sin3	Rpd3	0
Ssa1p	gi|144228166|ref|NP_009396.2|	Sin3	0.027982	Sin3	Rpd3	0.019401
Ssb1p	gi|6319972|ref|NP_010052.1|	Sin3	0.026247	Sin3	Rpd3	0
Ssa2p	gi|6323004|ref|NP_013076.1|	Sin3	0.022732	Sin3	Rpd3	0.022096
Tcp1p	gi|6320418|ref|NP_010498.1|	Sin3	0	Sin3	Rpd3	0.082489
Tub2p	gi|14318481|ref|NP_116616.1|	Sin3	0.029913	Sin3	Rpd3	0.006761
Rpd3p	gi|6323999|ref|NP_014069.1|	Dep1	0.027932	Dep1	Rpd3	0.022194
Ume1p	gi|6325118|ref|NP_015186.1|	Dep1	0.035338	Dep1	Rpd3	0.008606
Sin3p	gi|6324570|ref|NP_014639.1|	Dep1	0.023639	Dep1	Rpd3	0.012603
Dep1p	gi|41629667|ref|NP_009389.2|	Dep1	0.036619	Dep1	Rpd3	0
Sap30p	gi|6323919|ref|NP_013990.1|	Dep1	0.028356	Dep1	Rpd3	0
Sds3p	gi|6322107|ref|NP_012182.1|	Dep1	0.035453	Dep1	Rpd3	0
Rxt2p	gi|37362619|ref|NP_009653.2|	Dep1	0.028087	Dep1	Rpd3	0.00097
Pho23p	gi|6324232|ref|NP_014302.1|	Dep1	0.036724	Dep1	Rpd3	0
Rxt3p	gi|6320127|ref|NP_010207.1|	Dep1	0.007732	Dep1	Rpd3	0
Cti6p	gi|6325075|ref|NP_015144.1|	Dep1	0.031034	Dep1	Rpd3	0
Ash1p	gi|6322663|ref|NP_012736.1|	Dep1	0.027096	Dep1	Rpd3	0
Ume6p	gi|6320413|ref|NP_010493.1|	Dep1	0.006256	Dep1	Rpd3	0
Bmh1p	gi|6321025|ref|NP_011104.1|	Dep1	0.024026	Dep1	Rpd3	0
Dot6p	gi|6320933|ref|NP_011012.1|	Dep1	0.017184	Dep1	Rpd3	0.033128
Hht2p	gi|6324297|ref|NP_014367.1|	Dep1	0	Dep1	Rpd3	0
Rco1p	gi|6323720|ref|NP_013791.1|	Dep1	0	Dep1	Rpd3	0.043608
Eaf3p	gi|6325280|ref|NP_015348.1|	Dep1	0	Dep1	Rpd3	0.041194
Kap95p	gi|6323379|ref|NP_013451.1|	Dep1	0	Dep1	Rpd3	0
Srp1p	gi|6324140|ref|NP_014210.1|	Dep1	0	Dep1	Rpd3	0.015875
Cct2p	gi|6322049|ref|NP_012124.1|	Dep1	0	Dep1	Rpd3	0.062566
Cct3p	gi|6322446|ref|NP_012520.1|	Dep1	0	Dep1	Rpd3	0.059034
Cct4p	gi|6320058|ref|NP_010138.1|	Dep1	0	Dep1	Rpd3	0.051332
Cct5p	gi|6322524|ref|NP_012598.1|	Dep1	0	Dep1	Rpd3	0.056516
Cct6p	gi|6320393|ref|NP_010474.1|	Dep1	0	Dep1	Rpd3	0.054563
Cct7p	gi|6322350|ref|NP_012424.1|	Dep1	0	Dep1	Rpd3	0.041595
Cct8p	gi|6322452|ref|NP_012526.1|	Dep1	0	Dep1	Rpd3	0.042091
Hsp60p	gi|6323288|ref|NP_013360.1|	Dep1	0	Dep1	Rpd3	0.039975
Rpl10p	gi|6323104|ref|NP_013176.1|	Dep1	0	Dep1	Rpd3	0.009667
Rpl2ap	gi|14318555|ref|NP_116688.1|	Dep1	0	Dep1	Rpd3	0.006747
Rpl3p	gi|6324637|ref|NP_014706.1|	Dep1	0	Dep1	Rpd3	0.013494
Rpp1ap	gi|6320122|ref|NP_010202.1|	Dep1	0	Dep1	Rpd3	0.121442
Rps11ap	gi|6320228|ref|NP_010308.1|	Dep1	0	Dep1	Rpd3	0.035983
Rps23bp	gi|6325389|ref|NP_015457.1|	Dep1	0	Dep1	Rpd3	0
Rps26bp	gi|6320978|ref|NP_011057.1|	Dep1	0	Dep1	Rpd3	0.040479
Rps8bp	gi|6320949|ref|NP_011028.1|	Dep1	0	Dep1	Rpd3	0.046264
Ssa1p	gi|144228166|ref|NP_009396.2|	Dep1	0.006413	Dep1	Rpd3	0.01552
Ssb1p	gi|6319972|ref|NP_010052.1|	Dep1	0.017051	Dep1	Rpd3	0.119127
Ssa2p	gi|6323004|ref|NP_013076.1|	Dep1	0.027783	Dep1	Rpd3	0.013257
Tcp1p	gi|6320418|ref|NP_010498.1|	Dep1	0	Dep1	Rpd3	0.038668
Tub2p	gi|14318481|ref|NP_116616.1|	Dep1	0	Dep1	Rpd3	0.053169
Rpd3p	gi|6323999|ref|NP_014069.1|			Sds3	Rpd3	0.023338
Ume1p	gi|6325118|ref|NP_015186.1|			Sds3	Rpd3	0.012524
Sin3p	gi|6324570|ref|NP_014639.1|			Sds3	Rpd3	0.015875
Dep1p	gi|41629667|ref|NP_009389.2|			Sds3	Rpd3	0
Sap30p	gi|6323919|ref|NP_013990.1|			Sds3	Rpd3	0
Sds3p	gi|6322107|ref|NP_012182.1|			Sds3	Rpd3	0
Rxt2p	gi|37362619|ref|NP_009653.2|			Sds3	Rpd3	0
Pho23p	gi|6324232|ref|NP_014302.1|			Sds3	Rpd3	0
Rxt3p	gi|6320127|ref|NP_010207.1|			Sds3	Rpd3	0
Cti6p	gi|6325075|ref|NP_015144.1|			Sds3	Rpd3	0
Ash1p	gi|6322663|ref|NP_012736.1|			Sds3	Rpd3	0
Ume6p	gi|6320413|ref|NP_010493.1|			Sds3	Rpd3	0
Bmh1p	gi|6321025|ref|NP_011104.1|			Sds3	Rpd3	0
Dot6p	gi|6320933|ref|NP_011012.1|			Sds3	Rpd3	0.005963
Hht2p	gi|6324297|ref|NP_014367.1|			Sds3	Rpd3	0
Rco1p	gi|6323720|ref|NP_013791.1|			Sds3	Rpd3	0.04361
Eaf3p	gi|6325280|ref|NP_015348.1|			Sds3	Rpd3	0.039686
Kap95p	gi|6323379|ref|NP_013451.1|			Sds3	Rpd3	0.006853
Srp1p	gi|6324140|ref|NP_014210.1|			Sds3	Rpd3	0.027423
Cct2p	gi|6322049|ref|NP_012124.1|			Sds3	Rpd3	0.046144
Cct3p	gi|6322446|ref|NP_012520.1|			Sds3	Rpd3	0.052205
Cct4p	gi|6320058|ref|NP_010138.1|			Sds3	Rpd3	0.061943
Cct5p	gi|6322524|ref|NP_012598.1|			Sds3	Rpd3	0.053271
Cct6p	gi|6320393|ref|NP_010474.1|			Sds3	Rpd3	0.044184
Cct7p	gi|6322350|ref|NP_012424.1|			Sds3	Rpd3	0.058275
Cct8p	gi|6322452|ref|NP_012526.1|			Sds3	Rpd3	0.045445
Hsp60p	gi|6323288|ref|NP_013360.1|			Sds3	Rpd3	0.038789
Rpl10p	gi|6323104|ref|NP_013176.1|			Sds3	Rpd3	0.015656
Rpl2ap	gi|14318555|ref|NP_116688.1|			Sds3	Rpd3	0.021853
Rpl3p	gi|6324637|ref|NP_014706.1|			Sds3	Rpd3	0.036422
Rpp1ap	gi|6320122|ref|NP_010202.1|			Sds3	Rpd3	0
Rps11ap	gi|6320228|ref|NP_010308.1|			Sds3	Rpd3	0.064749
Rps23bp	gi|6325389|ref|NP_015457.1|			Sds3	Rpd3	0.008326
Rps26bp	gi|6320978|ref|NP_011057.1|			Sds3	Rpd3	0
Rps8bp	gi|6320949|ref|NP_011028.1|			Sds3	Rpd3	0.0333
Ssa1p	gi|144228166|ref|NP_009396.2|			Sds3	Rpd3	0.018468
Ssb1p	gi|6319972|ref|NP_010052.1|			Sds3	Rpd3	0.032425
Ssa2p	gi|6323004|ref|NP_013076.1|			Sds3	Rpd3	0.008812
Tcp1p	gi|6320418|ref|NP_010498.1|			Sds3	Rpd3	0.044359
Tub2p	gi|14318481|ref|NP_116616.1|			Sds3	Rpd3	0.033921
Rpd3p	gi|6323999|ref|NP_014069.1|	Sap30	0.026728	Sap30	Rpd3	0.028735
Ume1p	gi|6325118|ref|NP_015186.1|	Sap30	0.018826	Sap30	Rpd3	0.019755
Sin3p	gi|6324570|ref|NP_014639.1|	Sap30	0.024434	Sap30	Rpd3	0.022504
Dep1p	gi|41629667|ref|NP_009389.2|	Sap30	0.051757	Sap30	Rpd3	0
Sap30p	gi|6323919|ref|NP_013990.1|	Sap30	0.047814	Sap30	Rpd3	0
Sds3p	gi|6322107|ref|NP_012182.1|	Sap30	0.026843	Sap30	Rpd3	0.004556
Rxt2p	gi|37362619|ref|NP_009653.2|	Sap30	0.021444	Sap30	Rpd3	0.001473
Pho23p	gi|6324232|ref|NP_014302.1|	Sap30	0.03965	Sap30	Rpd3	0
Rxt3p	gi|6320127|ref|NP_010207.1|	Sap30	0.016309	Sap30	Rpd3	0
Cti6p	gi|6325075|ref|NP_015144.1|	Sap30	0.024685	Sap30	Rpd3	0
Ash1p	gi|6322663|ref|NP_012736.1|	Sap30	0.022517	Sap30	Rpd3	0
Ume6p	gi|6320413|ref|NP_010493.1|	Sap30	0	Sap30	Rpd3	0
Bmh1p	gi|6321025|ref|NP_011104.1|	Sap30	0.008353	Sap30	Rpd3	0
Dot6p	gi|6320933|ref|NP_011012.1|	Sap30	0	Sap30	Rpd3	0.004196
Hht2p	gi|6324297|ref|NP_014367.1|	Sap30	0.030108	Sap30	Rpd3	0
Rco1p	gi|6323720|ref|NP_013791.1|	Sap30	0	Sap30	Rpd3	0.051048
Eaf3p	gi|6325280|ref|NP_015348.1|	Sap30	0	Sap30	Rpd3	0.067399
Kap95p	gi|6323379|ref|NP_013451.1|	Sap30	0	Sap30	Rpd3	0.173655
Srp1p	gi|6324140|ref|NP_014210.1|	Sap30	0	Sap30	Rpd3	0.115769
Cct2p	gi|6322049|ref|NP_012124.1|	Sap30	0	Sap30	Rpd3	0.031462
Cct3p	gi|6322446|ref|NP_012520.1|	Sap30	0	Sap30	Rpd3	0.034168
Cct4p	gi|6320058|ref|NP_010138.1|	Sap30	0	Sap30	Rpd3	0.032686
Cct5p	gi|6322524|ref|NP_012598.1|	Sap30	0	Sap30	Rpd3	0.034073
Cct6p	gi|6320393|ref|NP_010474.1|	Sap30	0	Sap30	Rpd3	0.033773
Cct7p	gi|6322350|ref|NP_012424.1|	Sap30	0	Sap30	Rpd3	0.03724
Cct8p	gi|6322452|ref|NP_012526.1|	Sap30	0	Sap30	Rpd3	0.028386
Hsp60p	gi|6323288|ref|NP_013360.1|	Sap30	0	Sap30	Rpd3	0.0123
Rpl10p	gi|6323104|ref|NP_013176.1|	Sap30	0.051656	Sap30	Rpd3	0.051404
Rpl2ap	gi|14318555|ref|NP_116688.1|	Sap30	0.054544	Sap30	Rpd3	0.030751
Rpl3p	gi|6324637|ref|NP_014706.1|	Sap30	0.039616	Sap30	Rpd3	0.035876
Rpp1ap	gi|6320122|ref|NP_010202.1|	Sap30	0	Sap30	Rpd3	0
Rps11ap	gi|6320228|ref|NP_010308.1|	Sap30	0	Sap30	Rpd3	0.018223
Rps23bp	gi|6325389|ref|NP_015457.1|	Sap30	0	Sap30	Rpd3	0.035144
Rps26bp	gi|6320978|ref|NP_011057.1|	Sap30	0	Sap30	Rpd3	0.03075
Rps8bp	gi|6320949|ref|NP_011028.1|	Sap30	0	Sap30	Rpd3	0.011715
Ssa1p	gi|144228166|ref|NP_009396.2|	Sap30	0.002646	Sap30	Rpd3	0.015711
Ssb1p	gi|6319972|ref|NP_010052.1|	Sap30	0.004611	Sap30	Rpd3	0.019391
Ssa2p	gi|6323004|ref|NP_013076.1|	Sap30	0.012256	Sap30	Rpd3	0.017105
Tcp1p	gi|6320418|ref|NP_010498.1|	Sap30	0	Sap30	Rpd3	0.046264
Tub2p	gi|14318481|ref|NP_116616.1|	Sap30	0	Sap30	Rpd3	0.045897
Rpd3p	gi|6323999|ref|NP_014069.1|	Rxt2	0.027923	Rxt2	Rpd3	0.027786
Ume1p	gi|6325118|ref|NP_015186.1|	Rxt2	0.032357	Rxt2	Rpd3	0.030546
Sin3p	gi|6324570|ref|NP_014639.1|	Rxt2	0.028539	Rxt2	Rpd3	0.026391
Dep1p	gi|41629667|ref|NP_009389.2|	Rxt2	0.027307	Rxt2	Rpd3	0.049829
Sap30p	gi|6323919|ref|NP_013990.1|	Rxt2	0.018756	Rxt2	Rpd3	0.030481
Sds3p	gi|6322107|ref|NP_012182.1|	Rxt2	0.020844	Rxt2	Rpd3	0.046427
Rxt2p	gi|37362619|ref|NP_009653.2|	Rxt2	0.038248	Rxt2	Rpd3	0
Pho23p	gi|6324232|ref|NP_014302.1|	Rxt2	0.037099	Rxt2	Rpd3	0
Rxt3p	gi|6320127|ref|NP_010207.1|	Rxt2	0.019392	Rxt2	Rpd3	0
Cti6p	gi|6325075|ref|NP_015144.1|	Rxt2	0.030666	Rxt2	Rpd3	0.072789
Ash1p	gi|6322663|ref|NP_012736.1|	Rxt2	0.024479	Rxt2	Rpd3	0.008683
Ume6p	gi|6320413|ref|NP_010493.1|	Rxt2	0.013035	Rxt2	Rpd3	0
Bmh1p	gi|6321025|ref|NP_011104.1|	Rxt2	0.055622	Rxt2	Rpd3	0
Dot6p	gi|6320933|ref|NP_011012.1|	Rxt2	0	Rxt2	Rpd3	0.004442
Hht2p	gi|6324297|ref|NP_014367.1|	Rxt2	0	Rxt2	Rpd3	0
Rco1p	gi|6323720|ref|NP_013791.1|	Rxt2	0	Rxt2	Rpd3	0.037087
Eaf3p	gi|6325280|ref|NP_015348.1|	Rxt2	0.001259	Rxt2	Rpd3	0.028035
Kap95p	gi|6323379|ref|NP_013451.1|	Rxt2	0	Rxt2	Rpd3	0
Srp1p	gi|6324140|ref|NP_014210.1|	Rxt2	0	Rxt2	Rpd3	0.002554
Cct2p	gi|6322049|ref|NP_012124.1|	Rxt2	0	Rxt2	Rpd3	0.022326
Cct3p	gi|6322446|ref|NP_012520.1|	Rxt2	0	Rxt2	Rpd3	0.019445
Cct4p	gi|6320058|ref|NP_010138.1|	Rxt2	0	Rxt2	Rpd3	0.015786
Cct5p	gi|6322524|ref|NP_012598.1|	Rxt2	0	Rxt2	Rpd3	0.01443
Cct6p	gi|6320393|ref|NP_010474.1|	Rxt2	0	Rxt2	Rpd3	0.016254
Cct7p	gi|6322350|ref|NP_012424.1|	Rxt2	0	Rxt2	Rpd3	0.021507
Cct8p	gi|6322452|ref|NP_012526.1|	Rxt2	0	Rxt2	Rpd3	0.023491
Hsp60p	gi|6323288|ref|NP_013360.1|	Rxt2	0	Rxt2	Rpd3	0.02564
Rpl10p	gi|6323104|ref|NP_013176.1|	Rxt2	0	Rxt2	Rpd3	0
Rpl2ap	gi|14318555|ref|NP_116688.1|	Rxt2	0.006486	Rxt2	Rpd3	0
Rpl3p	gi|6324637|ref|NP_014706.1|	Rxt2	0	Rxt2	Rpd3	0.010853
Rpp1ap	gi|6320122|ref|NP_010202.1|	Rxt2	0	Rxt2	Rpd3	0
Rps11ap	gi|6320228|ref|NP_010308.1|	Rxt2	0	Rxt2	Rpd3	0.009647
Rps23bp	gi|6325389|ref|NP_015457.1|	Rxt2	0	Rxt2	Rpd3	0
Rps26bp	gi|6320978|ref|NP_011057.1|	Rxt2	0	Rxt2	Rpd3	0
Rps8bp	gi|6320949|ref|NP_011028.1|	Rxt2	0	Rxt2	Rpd3	0
Ssa1p	gi|144228166|ref|NP_009396.2|	Rxt2	0.032477	Rxt2	Rpd3	0.004817
Ssb1p	gi|6319972|ref|NP_010052.1|	Rxt2	0.035332	Rxt2	Rpd3	0.02174
Ssa2p	gi|6323004|ref|NP_013076.1|	Rxt2	0.034923	Rxt2	Rpd3	0.034746
Tcp1p	gi|6320418|ref|NP_010498.1|	Rxt2	0	Rxt2	Rpd3	0.017106
Tub2p	gi|14318481|ref|NP_116616.1|	Rxt2	0.006347	Rxt2	Rpd3	0.003887
Rpd3p	gi|6323999|ref|NP_014069.1|	Pho23	0.026667	Pho23	Rpd3	0.022177
Ume1p	gi|6325118|ref|NP_015186.1|	Pho23	0.043081	Pho23	Rpd3	0.023746
Sin3p	gi|6324570|ref|NP_014639.1|	Pho23	0.033812	Pho23	Rpd3	0.023174
Dep1p	gi|41629667|ref|NP_009389.2|	Pho23	0.024651	Pho23	Rpd3	0.042299
Sap30p	gi|6323919|ref|NP_013990.1|	Pho23	0.04845	Pho23	Rpd3	0.058217
Sds3p	gi|6322107|ref|NP_012182.1|	Pho23	0.015759	Pho23	Rpd3	0.035469
Rxt2p	gi|37362619|ref|NP_009653.2|	Pho23	0.020564	Pho23	Rpd3	0.003641
Pho23p	gi|6324232|ref|NP_014302.1|	Pho23	0.031165	Pho23	Rpd3	0
Rxt3p	gi|6320127|ref|NP_010207.1|	Pho23	0.054134	Pho23	Rpd3	0
Cti6p	gi|6325075|ref|NP_015144.1|	Pho23	0.007066	Pho23	Rpd3	0.042646
Ash1p	gi|6322663|ref|NP_012736.1|	Pho23	0.016965	Pho23	Rpd3	0.026349
Ume6p	gi|6320413|ref|NP_010493.1|	Pho23	0	Pho23	Rpd3	0.009926
Bmh1p	gi|6321025|ref|NP_011104.1|	Pho23	0.00801	Pho23	Rpd3	0.009926
Dot6p	gi|6320933|ref|NP_011012.1|	Pho23	0	Pho23	Rpd3	0.016587
Hht2p	gi|6324297|ref|NP_014367.1|	Pho23	0.02406	Pho23	Rpd3	0.030402
Rco1p	gi|6323720|ref|NP_013791.1|	Pho23	0	Pho23	Rpd3	0.028456
Eaf3p	gi|6325280|ref|NP_015348.1|	Pho23	0	Pho23	Rpd3	0.029986
Kap95p	gi|6323379|ref|NP_013451.1|	Pho23	0	Pho23	Rpd3	0
Srp1p	gi|6324140|ref|NP_014210.1|	Pho23	0	Pho23	Rpd3	0.033383
Cct2p	gi|6322049|ref|NP_012124.1|	Pho23	0	Pho23	Rpd3	0.024156
Cct3p	gi|6322446|ref|NP_012520.1|	Pho23	0	Pho23	Rpd3	0.022802
Cct4p	gi|6320058|ref|NP_010138.1|	Pho23	0	Pho23	Rpd3	0.021544
Cct5p	gi|6322524|ref|NP_012598.1|	Pho23	0	Pho23	Rpd3	0.020212
Cct6p	gi|6320393|ref|NP_010474.1|	Pho23	0	Pho23	Rpd3	0.022387
Cct7p	gi|6322350|ref|NP_012424.1|	Pho23	0	Pho23	Rpd3	0.02157
Cct8p	gi|6322452|ref|NP_012526.1|	Pho23	0	Pho23	Rpd3	0.02387
Hsp60p	gi|6323288|ref|NP_013360.1|	Pho23	0	Pho23	Rpd3	0.014821
Rpl10p	gi|6323104|ref|NP_013176.1|	Pho23	0	Pho23	Rpd3	0.014521
Rpl2ap	gi|14318555|ref|NP_116688.1|	Pho23	0	Pho23	Rpd3	0.015201
Rpl3p	gi|6324637|ref|NP_014706.1|	Pho23	0	Pho23	Rpd3	0.005067
Rpp1ap	gi|6320122|ref|NP_010202.1|	Pho23	0	Pho23	Rpd3	0
Rps11ap	gi|6320228|ref|NP_010308.1|	Pho23	0	Pho23	Rpd3	0.027024
Rps23bp	gi|6325389|ref|NP_015457.1|	Pho23	0	Pho23	Rpd3	0
Rps26bp	gi|6320978|ref|NP_011057.1|	Pho23	0	Pho23	Rpd3	0
Rps8bp	gi|6320949|ref|NP_011028.1|	Pho23	0	Pho23	Rpd3	0.023164
Ssa1p	gi|144228166|ref|NP_009396.2|	Pho23	0.006548	Pho23	Rpd3	0.020724
Ssb1p	gi|6319972|ref|NP_010052.1|	Pho23	0.007369	Pho23	Rpd3	0.056387
Ssa2p	gi|6323004|ref|NP_013076.1|	Pho23	0.001083	Pho23	Rpd3	0.022928
Tcp1p	gi|6320418|ref|NP_010498.1|	Pho23	0	Pho23	Rpd3	0.022507
Tub2p	gi|14318481|ref|NP_116616.1|	Pho23	0.025593	Pho23	Rpd3	0.01089
Rpd3p	gi|6323999|ref|NP_014069.1|	Cti6	0.039586	Cti6	Rpd3	0.038217
Ume1p	gi|6325118|ref|NP_015186.1|	Cti6	0.024893	Cti6	Rpd3	0.024651
Sin3p	gi|6324570|ref|NP_014639.1|	Cti6	0.025632	Cti6	Rpd3	0.028576
Dep1p	gi|41629667|ref|NP_009389.2|	Cti6	0.024347	Cti6	Rpd3	0.03807
Sap30p	gi|6323919|ref|NP_013990.1|	Cti6	0.023343	Cti6	Rpd3	0.044606
Sds3p	gi|6322107|ref|NP_012182.1|	Cti6	0.03845	Cti6	Rpd3	0.033686
Rxt2p	gi|37362619|ref|NP_009653.2|	Cti6	0.025841	Cti6	Rpd3	0.058339
Pho23p	gi|6324232|ref|NP_014302.1|	Cti6	0.011543	Cti6	Rpd3	0.04713
Rxt3p	gi|6320127|ref|NP_010207.1|	Cti6	0.019095	Cti6	Rpd3	0.054811
Cti6p	gi|6325075|ref|NP_015144.1|	Cti6	0.051718	Cti6	Rpd3	0
Ash1p	gi|6322663|ref|NP_012736.1|	Cti6	0.019041	Cti6	Rpd3	0
Ume6p	gi|6320413|ref|NP_010493.1|	Cti6	0	Cti6	Rpd3	0
Bmh1p	gi|6321025|ref|NP_011104.1|	Cti6	0.011302	Cti6	Rpd3	0
Dot6p	gi|6320933|ref|NP_011012.1|	Cti6	0	Cti6	Rpd3	0.025231
Hht2p	gi|6324297|ref|NP_014367.1|	Cti6	0.033947	Cti6	Rpd3	0.030831
Rco1p	gi|6323720|ref|NP_013791.1|	Cti6	0	Cti6	Rpd3	0.032124
Eaf3p	gi|6325280|ref|NP_015348.1|	Cti6	0	Cti6	Rpd3	0.030409
Kap95p	gi|6323379|ref|NP_013451.1|	Cti6	0	Cti6	Rpd3	0.067707
Srp1p	gi|6324140|ref|NP_014210.1|	Cti6	0	Cti6	Rpd3	0.055616
Cct2p	gi|6322049|ref|NP_012124.1|	Cti6	0	Cti6	Rpd3	0.00906
Cct3p	gi|6322446|ref|NP_012520.1|	Cti6	0	Cti6	Rpd3	0.017985
Cct4p	gi|6320058|ref|NP_010138.1|	Cti6	0	Cti6	Rpd3	0.009199
Cct5p	gi|6322524|ref|NP_012598.1|	Cti6	0	Cti6	Rpd3	0.008199
Cct6p	gi|6320393|ref|NP_010474.1|	Cti6	0	Cti6	Rpd3	0.015007
Cct7p	gi|6322350|ref|NP_012424.1|	Cti6	0	Cti6	Rpd3	0.0132
Cct8p	gi|6322452|ref|NP_012526.1|	Cti6	0	Cti6	Rpd3	0.016029
Hsp60p	gi|6323288|ref|NP_013360.1|	Cti6	0.014803	Cti6	Rpd3	0.003468
Rpl10p	gi|6323104|ref|NP_013176.1|	Cti6	0.062403	Cti6	Rpd3	0.011044
Rpl2ap	gi|14318555|ref|NP_116688.1|	Cti6	0.036899	Cti6	Rpd3	0.005138
Rpl3p	gi|6324637|ref|NP_014706.1|	Cti6	0.005583	Cti6	Rpd3	0
Rpp1ap	gi|6320122|ref|NP_010202.1|	Cti6	0.047148	Cti6	Rpd3	0
Rps11ap	gi|6320228|ref|NP_010308.1|	Cti6	0.007316	Cti6	Rpd3	0
Rps23bp	gi|6325389|ref|NP_015457.1|	Cti6	0.007859	Cti6	Rpd3	0
Rps26bp	gi|6320978|ref|NP_011057.1|	Cti6	0.02652	Cti6	Rpd3	0.03083
Rps8bp	gi|6320949|ref|NP_011028.1|	Cti6	0.0335	Cti6	Rpd3	0
Ssa1p	gi|144228166|ref|NP_009396.2|	Cti6	0.00895	Cti6	Rpd3	0.011172
Ssb1p	gi|6319972|ref|NP_010052.1|	Cti6	0.003589	Cti6	Rpd3	0
Ssa2p	gi|6323004|ref|NP_013076.1|	Cti6	0.006305	Cti6	Rpd3	0.02437
Tcp1p	gi|6320418|ref|NP_010498.1|	Cti6	0	Cti6	Rpd3	0.018038
Tub2p	gi|14318481|ref|NP_116616.1|	Cti6	0.018057	Cti6	Rpd3	0.009203
Rpd3p	gi|6323999|ref|NP_014069.1|	Ash1	0.02062	Ash1	Rpd3	0.030839
Ume1p	gi|6325118|ref|NP_015186.1|	Ash1	0.020994	Ash1	Rpd3	0.029895
Sin3p	gi|6324570|ref|NP_014639.1|	Ash1	0.024864	Ash1	Rpd3	0.0255
Dep1p	gi|41629667|ref|NP_009389.2|	Ash1	0.021683	Ash1	Rpd3	0.04746
Sap30p	gi|6323919|ref|NP_013990.1|	Ash1	0.017873	Ash1	Rpd3	0.030107
Sds3p	gi|6322107|ref|NP_012182.1|	Ash1	0.032965	Ash1	Rpd3	0.052407
Rxt2p	gi|37362619|ref|NP_009653.2|	Ash1	0.029779	Ash1	Rpd3	0.077468
Pho23p	gi|6324232|ref|NP_014302.1|	Ash1	0.035604	Ash1	Rpd3	0.056651
Rxt3p	gi|6320127|ref|NP_010207.1|	Ash1	0.041616	Ash1	Rpd3	0.061766
Cti6p	gi|6325075|ref|NP_015144.1|	Ash1	0.025865	Ash1	Rpd3	0.031014
Ash1p	gi|6322663|ref|NP_012736.1|	Ash1	0.044668	Ash1	Rpd3	0
Ume6p	gi|6320413|ref|NP_010493.1|	Ash1	0.041344	Ash1	Rpd3	0
Bmh1p	gi|6321025|ref|NP_011104.1|	Ash1	0.049212	Ash1	Rpd3	0
Dot6p	gi|6320933|ref|NP_011012.1|	Ash1	0.025808	Ash1	Rpd3	0
Hht2p	gi|6324297|ref|NP_014367.1|	Ash1	0.038713	Ash1	Rpd3	0
Rco1p	gi|6323720|ref|NP_013791.1|	Ash1	0	Ash1	Rpd3	0.013387
Eaf3p	gi|6325280|ref|NP_015348.1|	Ash1	0.000817	Ash1	Rpd3	0
Kap95p	gi|6323379|ref|NP_013451.1|	Ash1	0	Ash1	Rpd3	0
Srp1p	gi|6324140|ref|NP_014210.1|	Ash1	0	Ash1	Rpd3	0
Cct2p	gi|6322049|ref|NP_012124.1|	Ash1	0	Ash1	Rpd3	0.011001
Cct3p	gi|6322446|ref|NP_012520.1|	Ash1	0	Ash1	Rpd3	0.005615
Cct4p	gi|6320058|ref|NP_010138.1|	Ash1	0	Ash1	Rpd3	0.015079
Cct5p	gi|6322524|ref|NP_012598.1|	Ash1	0	Ash1	Rpd3	0.015679
Cct6p	gi|6320393|ref|NP_010474.1|	Ash1	0	Ash1	Rpd3	0.002523
Cct7p	gi|6322350|ref|NP_012424.1|	Ash1	0	Ash1	Rpd3	0.002472
Cct8p	gi|6322452|ref|NP_012526.1|	Ash1	0.003123	Ash1	Rpd3	0.012869
Hsp60p	gi|6323288|ref|NP_013360.1|	Ash1	0	Ash1	Rpd3	0.037902
Rpl10p	gi|6323104|ref|NP_013176.1|	Ash1	0.011386	Ash1	Rpd3	0.132751
Rpl2ap	gi|14318555|ref|NP_116688.1|	Ash1	0	Ash1	Rpd3	0.185298
Rpl3p	gi|6324637|ref|NP_014706.1|	Ash1	0.030563	Ash1	Rpd3	0.016845
Rpp1ap	gi|6320122|ref|NP_010202.1|	Ash1	0.064521	Ash1	Rpd3	0
Rps11ap	gi|6320228|ref|NP_010308.1|	Ash1	0.026698	Ash1	Rpd3	0.059896
Rps23bp	gi|6325389|ref|NP_015457.1|	Ash1	0.035845	Ash1	Rpd3	0
Rps26bp	gi|6320978|ref|NP_011057.1|	Ash1	0.024195	Ash1	Rpd3	0
Rps8bp	gi|6320949|ref|NP_011028.1|	Ash1	0.030563	Ash1	Rpd3	0.038503
Ssa1p	gi|144228166|ref|NP_009396.2|	Ash1	0.039868	Ash1	Rpd3	0.003607
Ssb1p	gi|6319972|ref|NP_010052.1|	Ash1	0.053753	Ash1	Rpd3	0.003751
Ssa2p	gi|6323004|ref|NP_013076.1|	Ash1	0.034083	Ash1	Rpd3	0.004108
Tcp1p	gi|6320418|ref|NP_010498.1|	Ash1	0	Ash1	Rpd3	0.001207
Tub2p	gi|14318481|ref|NP_116616.1|		0.028828		Rpd3	0
Rpd3p	gi|6323999|ref|NP_014069.1|	Ume6	0.010042	Ume6	Rpd3	0.033777
Ume1p	gi|6325118|ref|NP_015186.1|	Ume6	0.01182	Ume6	Rpd3	0.02086
Sin3p	gi|6324570|ref|NP_014639.1|	Ume6	0.017654	Ume6	Rpd3	0.020549
Dep1p	gi|41629667|ref|NP_009389.2|	Ume6	0.012184	Ume6	Rpd3	0.049683
Sap30p	gi|6323919|ref|NP_013990.1|	Ume6	0.014018	Ume6	Rpd3	0.031607
Sds3p	gi|6322107|ref|NP_012182.1|	Ume6	0.013909	Ume6	Rpd3	0.044438
Rxt2p	gi|37362619|ref|NP_009653.2|	Ume6	0.026135	Ume6	Rpd3	0.047898
Pho23p	gi|6324232|ref|NP_014302.1|	Ume6	0.016504	Ume6	Rpd3	0.043671
Rxt3p	gi|6320127|ref|NP_010207.1|	Ume6	0.031853	Ume6	Rpd3	0.041265
Cti6p	gi|6325075|ref|NP_015144.1|	Ume6	0.014593	Ume6	Rpd3	0.020037
Ash1p	gi|6322663|ref|NP_012736.1|	Ume6	0.032016	Ume6	Rpd3	0.022854
Ume6p	gi|6320413|ref|NP_010493.1|	Ume6	0.178126	Ume6	Rpd3	0
Bmh1p	gi|6321025|ref|NP_011104.1|	Ume6	0.064477	Ume6	Rpd3	0
Dot6p	gi|6320933|ref|NP_011012.1|	Ume6	0.10759	Ume6	Rpd3	0
Hht2p	gi|6324297|ref|NP_014367.1|	Ume6	0.091734	Ume6	Rpd3	0
Rco1p	gi|6323720|ref|NP_013791.1|	Ume6	0.001089	Ume6	Rpd3	0.001009
Eaf3p	gi|6325280|ref|NP_015348.1|	Ume6	0.002151	Ume6	Rpd3	0.000895
Kap95p	gi|6323379|ref|NP_013451.1|	Ume6	0.014357	Ume6	Rpd3	0
Srp1p	gi|6324140|ref|NP_014210.1|	Ume6	0	Ume6	Rpd3	0
Cct2p	gi|6322049|ref|NP_012124.1|	Ume6	0	Ume6	Rpd3	0.037935
Cct3p	gi|6322446|ref|NP_012520.1|	Ume6	0.006068	Ume6	Rpd3	0.016664
Cct4p	gi|6320058|ref|NP_010138.1|	Ume6	0.028958	Ume6	Rpd3	0.03516
Cct5p	gi|6322524|ref|NP_012598.1|	Ume6	0	Ume6	Rpd3	0.02279
Cct6p	gi|6320393|ref|NP_010474.1|	Ume6	0.007722	Ume6	Rpd3	0.033515
Cct7p	gi|6322350|ref|NP_012424.1|	Ume6	0	Ume6	Rpd3	0.020268
Cct8p	gi|6322452|ref|NP_012526.1|	Ume6	0.03699	Ume6	Rpd3	0.020005
Hsp60p	gi|6323288|ref|NP_013360.1|	Ume6	0	Ume6	Rpd3	0.044994
Rpl10p	gi|6323104|ref|NP_013176.1|	Ume6	0.044968	Ume6	Rpd3	0.027289
Rpl2ap	gi|14318555|ref|NP_116688.1|	Ume6	0.072014	Ume6	Rpd3	0.028568
Rpl3p	gi|6324637|ref|NP_014706.1|	Ume6	0.134116	Ume6	Rpd3	0.028568
Rpp1ap	gi|6320122|ref|NP_010202.1|	Ume6	0.08494	Ume6	Rpd3	0
Rps11ap	gi|6320228|ref|NP_010308.1|	Ume6	0.087869	Ume6	Rpd3	0.033859
Rps23bp	gi|6325389|ref|NP_015457.1|	Ume6	0.132129	Ume6	Rpd3	0
Rps26bp	gi|6320978|ref|NP_011057.1|	Ume6	0.031852	Ume6	Rpd3	0
Rps8bp	gi|6320949|ref|NP_011028.1|	Ume6	0.12741	Ume6	Rpd3	0
Ssa1p	gi|144228166|ref|NP_009396.2|	Ume6	0.073715	Ume6	Rpd3	0.004486
Ssb1p	gi|6319972|ref|NP_010052.1|	Ume6	0.049951	Ume6	Rpd3	0.010596
Ssa2p	gi|6323004|ref|NP_013076.1|	Ume6	0.060268	Ume6	Rpd3	0.005109
Tcp1p	gi|6320418|ref|NP_010498.1|	Ume6	0	Ume6	Rpd3	0.01842
Tub2p	gi|14318481|ref|NP_116616.1|		0.135543		Rpd3	0
Rpd3p	gi|6323999|ref|NP_014069.1|	Rco1	0.02995	Rco1	Rpd3	0.028533
Ume1p	gi|6325118|ref|NP_015186.1|	Rco1	0.030626	Rco1	Rpd3	0.026891
Sin3p	gi|6324570|ref|NP_014639.1|	Rco1	0.027858	Rco1	Rpd3	0.025709
Dep1p	gi|41629667|ref|NP_009389.2|	Rco1	0	Rco1	Rpd3	0.035933
Sap30p	gi|6323919|ref|NP_013990.1|	Rco1	0	Rco1	Rpd3	0.037392
Sds3p	gi|6322107|ref|NP_012182.1|	Rco1	0	Rco1	Rpd3	0.029466
Rxt2p	gi|37362619|ref|NP_009653.2|	Rco1	0	Rco1	Rpd3	0.049489
Pho23p	gi|6324232|ref|NP_014302.1|	Rco1	0	Rco1	Rpd3	0.060507
Rxt3p	gi|6320127|ref|NP_010207.1|	Rco1	0	Rco1	Rpd3	0.050137
Cti6p	gi|6325075|ref|NP_015144.1|	Rco1	0	Rco1	Rpd3	0.042162
Ash1p	gi|6322663|ref|NP_012736.1|	Rco1	0	Rco1	Rpd3	0.079163
Ume6p	gi|6320413|ref|NP_010493.1|	Rco1	0	Rco1	Rpd3	0.054283
Bmh1p	gi|6321025|ref|NP_011104.1|	Rco1	0	Rco1	Rpd3	0.100812
Dot6p	gi|6320933|ref|NP_011012.1|	Rco1	0	Rco1	Rpd3	0.035632
Hht2p	gi|6324297|ref|NP_014367.1|	Rco1	0.029932	Rco1	Rpd3	0
Rco1p	gi|6323720|ref|NP_013791.1|	Rco1	0.164687	Rco1	Rpd3	0
Eaf3p	gi|6325280|ref|NP_015348.1|	Rco1	0.173652	Rco1	Rpd3	0
Kap95p	gi|6323379|ref|NP_013451.1|	Rco1	0.221322	Rco1	Rpd3	0
Srp1p	gi|6324140|ref|NP_014210.1|	Rco1	0.161999	Rco1	Rpd3	0
Cct2p	gi|6322049|ref|NP_012124.1|	Rco1	0	Rco1	Rpd3	0.014734
Cct3p	gi|6322446|ref|NP_012520.1|	Rco1	0	Rco1	Rpd3	0.02243
Cct4p	gi|6320058|ref|NP_010138.1|	Rco1	0	Rco1	Rpd3	0.016829
Cct5p	gi|6322524|ref|NP_012598.1|	Rco1	0	Rco1	Rpd3	0.020525
Cct6p	gi|6320393|ref|NP_010474.1|	Rco1	0	Rco1	Rpd3	0.019859
Cct7p	gi|6322350|ref|NP_012424.1|	Rco1	0	Rco1	Rpd3	0.01714
Cct8p	gi|6322452|ref|NP_012526.1|	Rco1	0	Rco1	Rpd3	0.019906
Hsp60p	gi|6323288|ref|NP_013360.1|	Rco1	0	Rco1	Rpd3	0.016327
Rpl10p	gi|6323104|ref|NP_013176.1|	Rco1	0.022009	Rco1	Rpd3	0.002836
Rpl2ap	gi|14318555|ref|NP_116688.1|	Rco1	0.113869	Rco1	Rpd3	0.011874
Rpl3p	gi|6324637|ref|NP_014706.1|	Rco1	0.059075	Rco1	Rpd3	0.015833
Rpp1ap	gi|6320122|ref|NP_010202.1|	Rco1	0	Rco1	Rpd3	0.023749
Rps11ap	gi|6320228|ref|NP_010308.1|	Rco1	0.077409	Rco1	Rpd3	0.014074
Rps23bp	gi|6325389|ref|NP_015457.1|	Rco1	0.027716	Rco1	Rpd3	0.040712
Rps26bp	gi|6320978|ref|NP_011057.1|	Rco1	0.187076	Rco1	Rpd3	0.047499
Rps8bp	gi|6320949|ref|NP_011028.1|	Rco1	0.059075	Rco1	Rpd3	0.045236
Ssa1p	gi|144228166|ref|NP_009396.2|	Rco1	0.010861	Rco1	Rpd3	0.030948
Ssb1p	gi|6319972|ref|NP_010052.1|	Rco1	0.010696	Rco1	Rpd3	0
Ssa2p	gi|6323004|ref|NP_013076.1|	Rco1	0.014375	Rco1	Rpd3	0.020061
Tcp1p	gi|6320418|ref|NP_010498.1|	Rco1	0	Rco1	Rpd3	0.021835
Tub2p	gi|14318481|ref|NP_116616.1|	Rco1	0	Rco1	Rpd3	0.014179
Rpd3p	gi|6323999|ref|NP_014069.1|	Eaf3	0.029762	Eaf3	Rpd3	0.020919
Ume1p	gi|6325118|ref|NP_015186.1|	Eaf3	0.03067	Eaf3	Rpd3	0.025101
Sin3p	gi|6324570|ref|NP_014639.1|	Eaf3	0.032424	Eaf3	Rpd3	0.023793
Dep1p	gi|41629667|ref|NP_009389.2|	Eaf3	0	Eaf3	Rpd3	0.024661
Sap30p	gi|6323919|ref|NP_013990.1|	Eaf3	0	Eaf3	Rpd3	0.03074
Sds3p	gi|6322107|ref|NP_012182.1|	Eaf3	0	Eaf3	Rpd3	0.036664
Rxt2p	gi|37362619|ref|NP_009653.2|	Eaf3	0	Eaf3	Rpd3	0.048703
Pho23p	gi|6324232|ref|NP_014302.1|	Eaf3	0	Eaf3	Rpd3	0.064075
Rxt3p	gi|6320127|ref|NP_010207.1|	Eaf3	0	Eaf3	Rpd3	0.074319
Cti6p	gi|6325075|ref|NP_015144.1|	Eaf3	0	Eaf3	Rpd3	0.051604
Ash1p	gi|6322663|ref|NP_012736.1|	Eaf3	0	Eaf3	Rpd3	0.082047
Ume6p	gi|6320413|ref|NP_010493.1|	Eaf3	0	Eaf3	Rpd3	0.082995
Bmh1p	gi|6321025|ref|NP_011104.1|	Eaf3	0	Eaf3	Rpd3	0.078627
Dot6p	gi|6320933|ref|NP_011012.1|	Eaf3	0	Eaf3	Rpd3	0.075365
Hht2p	gi|6324297|ref|NP_014367.1|	Eaf3	0	Eaf3	Rpd3	0.080264
Rco1p	gi|6323720|ref|NP_013791.1|	Eaf3	0.15972	Eaf3	Rpd3	0.000709
Eaf3p	gi|6325280|ref|NP_015348.1|	Eaf3	0.173112	Eaf3	Rpd3	0
Kap95p	gi|6323379|ref|NP_013451.1|	Eaf3	0.292883	Eaf3	Rpd3	0
Srp1p	gi|6324140|ref|NP_014210.1|	Eaf3	0.266527	Eaf3	Rpd3	0
Cct2p	gi|6322049|ref|NP_012124.1|	Eaf3	0	Eaf3	Rpd3	0.017181
Cct3p	gi|6322446|ref|NP_012520.1|	Eaf3	0	Eaf3	Rpd3	0.015235
Cct4p	gi|6320058|ref|NP_010138.1|	Eaf3	0	Eaf3	Rpd3	0.015965
Cct5p	gi|6322524|ref|NP_012598.1|	Eaf3	0	Eaf3	Rpd3	0.017787
Cct6p	gi|6320393|ref|NP_010474.1|	Eaf3	0	Eaf3	Rpd3	0.017697
Cct7p	gi|6322350|ref|NP_012424.1|	Eaf3	0	Eaf3	Rpd3	0.019637
Cct8p	gi|6322452|ref|NP_012526.1|	Eaf3	0	Eaf3	Rpd3	0.021006
Hsp60p	gi|6323288|ref|NP_013360.1|	Eaf3	0	Eaf3	Rpd3	0.019732
Rpl10p	gi|6323104|ref|NP_013176.1|	Eaf3	0	Eaf3	Rpd3	0.028751
Rpl2ap	gi|14318555|ref|NP_116688.1|	Eaf3	0.048871	Eaf3	Rpd3	0.017836
Rpl3p	gi|6324637|ref|NP_014706.1|	Eaf3	0.01479	Eaf3	Rpd3	0.017836
Rpp1ap	gi|6320122|ref|NP_010202.1|	Eaf3	0	Eaf3	Rpd3	0.053509
Rps11ap	gi|6320228|ref|NP_010308.1|	Eaf3	0.058141	Eaf3	Rpd3	0.023782
Rps23bp	gi|6325389|ref|NP_015457.1|	Eaf3	0.041631	Eaf3	Rpd3	0.050962
Rps26bp	gi|6320978|ref|NP_011057.1|	Eaf3	0.070251	Eaf3	Rpd3	0.026754
Rps8bp	gi|6320949|ref|NP_011028.1|	Eaf3	0.01479	Eaf3	Rpd3	0.030577
Ssa1p	gi|144228166|ref|NP_009396.2|	Eaf3	0	Eaf3	Rpd3	0.035935
Ssb1p	gi|6319972|ref|NP_010052.1|	Eaf3	0.010711	Eaf3	Rpd3	0.025142
Ssa2p	gi|6323004|ref|NP_013076.1|	Eaf3	0.030364	Eaf3	Rpd3	0.035488
Tcp1p	gi|6320418|ref|NP_010498.1|	Eaf3	0	Eaf3	Rpd3	0.018209
Tub2p	gi|14318481|ref|NP_116616.1|	Eaf3	0	Eaf3	Rpd3	0.012778
