# Supplementary material for: Determining Protein Complex Connectivity Using a Probabilistic Deletion Network Derived from Quantitative Proteomics
Source: PLoS One. 2009 Oct 6;4(10):e7310. doi: 10.1371/journal.pone.0007310 (PMC2751824; doi:10.1371/journal.pone.0007310)
Supplement: Table S5 — List of Protein Complexes Detected in S. cerevisiae Rpd3 wild-type Dataset. (0.03 MB XLS) [file pone.0007310.s010.xls]

## Sheet: slimMapperResult_complex.23700
Supporting Table 5. List of Protein Complexes Detected in S. cerevisiae Rpd3 wild-type Dataset.
GOID	GO term	Gene(s)
30529	ribonucleoprotein complex	MAK16,FUN12,RPL32,RPL4A,RPG1,RPL19A,CDC28,RPS9B,RPL21A,SPB1,KRR1,RPS14A,PAT1,NOP1,TSR1,RPS29B,RPP1A,RPL35B,NRP1,SSB1,RPL4B,RPS11A,MAK21,RPS13,RRP1,YDR186C,EBS1,BFR2,MRP1,RPP2B,RPS17B,RPL27B,SNU13,RPL12A,RPS8B,RPL23B,NSA2,RPS26B,GCN20,RPL2A,CKB1,RPL24A,TIF4632,MNP1,RPL7A,PRP43,RPS2,RPL9A,RPS25A,TIF4631,PBP1,RPS20,RPL8A,CIC1,GAR1,LSM12,RPS24B,RPL16A,NOP9,UTP10,RPS4A,RPL14A,SRP21,EBP2,RPL17A,MRPL13,…
5840	ribosome	FUN12,RPL32,RPL4A,RPG1,RPL19A,CDC28,RPS9B,RPL21A,RPS14A,PAT1,NOP1,RPS29B,RPP1A,RPL35B,RPL4B,RPS11A,RPS13,YDR186C,MRP1,RPP2B,RPS17B,RPL27B,RPL12A,RPS8B,RPL23B,RPS26B,GCN20,RPL2A,RPL24A,TIF4632,MNP1,RPL7A,RPS2,RPL9A,RPS25A,TIF4631,RPS20,RPL8A,LSM12,RPS24B,RPL16A,RPS4A,RPL14A,RPL17A,MRPL13,RPL8B,RPL15A,RPL10,STM1,RPS31,YEF3,RPP0,RPS29A,RPS1A,RPS18B,RPS1B,ASC1,RPS16A,MRPS8,RPS10B,RPL16B,RPL42A,RPS3,R…
22626	cytosolic ribosome	FUN12,RPL32,RPL4A,RPL19A,RPS9B,RPL21A,RPS14A,PAT1,RPS29B,RPP1A,RPL35B,RPL4B,RPS11A,RPS13,RPP2B,RPS17B,RPL27B,RPL12A,RPS8B,RPL23B,RPS26B,GCN20,RPL2A,RPL24A,RPL7A,RPS2,RPL9A,RPS25A,RPS20,RPL8A,RPS24B,RPL16A,RPS4A,RPL14A,RPL17A,RPL8B,RPL15A,RPL10,STM1,RPS31,RPP0,RPS29A,RPS1A,RPS18B,RPS1B,ASC1,RPS16A,RPS10B,RPL16B,RPL42A,RPS3,RPL18A,RPL25,RPL3,RPS30B,RPL33B,RPS12,RPS6A,RPL5,RPL1A,RPL43A,RPS23B
30684	preribosome	MAK16,RPS9B,SPB1,KRR1,RPS14A,NOP1,TSR1,RPS11A,MAK21,RPS13,RRP1,BFR2,SNU13,RPS8B,NSA2,CKB1,PRP43,RPS2,CIC1,NOP9,UTP10,RPS4A,EBP2,RPF2,CBF5,NOP56,RSA3,RPP0,RPS1A,RPS1B,UTP14,ERB1,RPS16A,RRP5,HAS1,NOP13,RPS3,DBP6,NOG2,NOP12,CKB2,CKA2,NOC2,YTM1,RRS1,NOP58,RPS6A,NOG1,TIF6,RRP15
16585	chromatin remodeling complex	DEP1,LDB7,TOD6,RXT2,SNF5,RXT3,RVB1,UME6,RSC3,DOT6,ACT1,SNT2,INO80,HOS2,SWC4,RSC30,TRA1,SDS3,STH1,NET1,ARP4,SWI3,HIR3,ASH1,ECM5,SAP30,PHO23,YAF9,RPD3,SNF12,SIN3,SNF2,SWI1,TAF14,UME1,CTI6,RVB2,ARP7
22625	cytosolic large ribosomal subunit	RPL32,RPL4A,RPL19A,RPL21A,RPP1A,RPL35B,RPL4B,RPP2B,RPL27B,RPL12A,RPL23B,RPL2A,RPL24A,RPL7A,RPL9A,RPL8A,RPL16A,RPL14A,RPL17A,RPL8B,RPL15A,RPL10,RPP0,RPL16B,RPL42A,RPL18A,RPL25,RPL3,RPL33B,RPL5,RPL1A,RPL43A
30686	90S preribosome	RPS9B,KRR1,RPS14A,NOP1,TSR1,RPS11A,MAK21,RPS13,BFR2,RPS8B,CKB1,PRP43,NOP9,UTP10,RPS4A,CBF5,NOP56,RPP0,RPS1A,RPS1B,RPS16A,RRP5,HAS1,RPS3,CKB2,CKA2,NOC2,NOP58,RPS6A
22627	cytosolic small ribosomal subunit	FUN12,RPS9B,RPS14A,PAT1,RPS29B,RPS11A,RPS13,RPS17B,RPS8B,RPS26B,RPS2,RPS25A,RPS20,RPS24B,RPS4A,RPS31,RPS29A,RPS1A,RPS18B,RPS1B,ASC1,RPS16A,RPS10B,RPS3,RPS30B,RPS12,RPS6A,RPS23B
30687	preribosome, large subunit precursor	MAK16,SPB1,MAK21,RRP1,NSA2,CIC1,EBP2,RPF2,RSA3,ERB1,HAS1,DBP6,NOG2,NOC2,YTM1,RRS1,NOG1,TIF6,RRP15
123	histone acetyltransferase complex	SPT7,EAF1,EAF5,EPL1,ACT1,TAF6,SWC4,YNG2,TRA1,ARP4,EAF6,UBP8,YAF9,EAF7,ESA1,TAF14,HFI1,EAF3
118	histone deacetylase complex	DEP1,TOD6,RXT2,RXT3,UME6,DOT6,HOS2,SDS3,ASH1,RCO1,SAP30,PHO23,RPD3,SIN3,UME1,CTI6,EAF3
70210	Rpd3L-Expanded complex	DEP1,TOD6,RXT2,RXT3,UME6,DOT6,HOS2,SDS3,ASH1,SAP30,PHO23,RPD3,SIN3,UME1,CTI6
33698	Rpd3/Clr6 histone deacetylase complex I/I'	DEP1,TOD6,RXT2,RXT3,UME6,DOT6,SDS3,ASH1,SAP30,PHO23,RPD3,SIN3,UME1,CTI6
35267	NuA4 histone acetyltransferase complex	EAF1,EAF5,EPL1,ACT1,SWC4,YNG2,TRA1,ARP4,EAF6,YAF9,EAF7,ESA1,EAF3
32040	small-subunit processome	RPS9B,KRR1,RPS14A,NOP1,SNU13,RPS2,UTP10,NOP56,UTP14,RRP5,NOP58,RPS6A
5832	chaperonin-containing T-complex	SSA1,CCT4,HSP42,CCT6,TCP1,CCT2,CCT8,CCT3,CCT7,CCT5,SSA2
5667	transcription factor complex	MBP1,SWI4,TAF6,BRF1,NOT3,SWI6,TAF14
16591	DNA-directed RNA polymerase II, holoenzyme	RPO21,HPR1,TAF6,LEO1,RPB2,TAF14,NUT2
16514	SWI/SNF complex	SNF5,SWI3,SNF12,SNF2,SWI1,TAF14,ARP7
812	Swr1 complex	RVB1,ACT1,SWC4,ARP4,YAF9,RVB2
31011	Ino80 complex	RVB1,ACT1,INO80,ARP4,TAF14,RVB2
5732	small nucleolar ribonucleoprotein complex	NOP1,SNU13,GAR1,CBF5,NOP56,NOP58
5852	eukaryotic translation initiation factor 3 complex	RPG1,TIF35,CLU1,TIF34,NIP1,PRT1
46695	SLIK (SAGA-like) complex	SPT7,TAF6,TRA1,UBP8,HFI1
8023	transcription elongation factor complex	HPR1,SPT16,SPT5,POB3,LEO1
124	SAGA complex	SPT7,TAF6,TRA1,UBP8,HFI1
502	proteasome complex	UBR1,PUP2,RPN1,CIC1,RPT5
16586	RSC complex	LDB7,RSC3,RSC30,STH1,ARP7
32221	Rpd3/Clr6 histone deacetylase complex II'	RCO1,RPD3,SIN3,UME1,EAF3
5844	polysome	SSB1,PBP1,STM1,MKT1,SSB2
5761	mitochondrial ribosome	MRP1,MNP1,MRPL13,MRPS8
43614	multi-eIF complex	TIF34,NIP1,PRT1,SUI3
31428	box C/D snoRNP complex	NOP1,SNU13,NOP56,NOP58
10494	stress granule	NRP1,TIF4632,TIF4631,PBP1
788	nuclear nucleosome	HTB2,HTA2,HHF2,HHT2
5643	nuclear pore	NUP192,NSP1,KAP95,CEX1
5956	protein kinase CK2 complex	CKB1,CKB2,CKA2
5851	eukaryotic translation initiation factor 2B complex	GCD6,GCN3,GCD7
34456	UTP-C complex	CKB1,CKB2,CKA2
30120	vesicle coat	SEC27,CHC1,SEC16
5658	alpha DNA polymerase:primase complex	SPT16,POB3,POL1
70211	Snt2C complex	SNT2,ECM5,RPD3
70209	ASTRA complex	RVB1,TRA1,RVB2
32045	guanyl-nucleotide exchange factor complex	GCD6,GCN3,GCD7
32777	Piccolo NuA4 histone acetyltransferase complex	EPL1,YNG2,ESA1
221	vacuolar proton-transporting V-type ATPase, V1 domain	VMA2,TFP1,VMA4
45298	tubulin complex	TUB2,TUB1,TUB3
5763	mitochondrial small ribosomal subunit	MRP1,MRPS8
5669	transcription factor TFIID complex	TAF6,TAF14
17053	transcriptional repressor complex	CYC8,TUP1
16593	Cdc73/Paf1 complex	HPR1,LEO1
5681	spliceosome	PRP43,HSH155
932	cytoplasmic mRNA processing body	PAT1,EBS1
5955	calcineurin complex	CNA1,CMP2
30688	preribosome, small subunit precursor	NOP9,RPS3
34515	proteasome storage granule	PUP2,RPN1
346	transcription export complex	HPR1,YRA1
5663	DNA replication factor C complex	RFC3,RFC1
35101	FACT complex	SPT16,POB3
31105	septin complex	CDC10,CDC3
16281	eukaryotic translation initiation factor 4F complex	TIF4632,TIF4631
5838	proteasome regulatory particle	RPN1,RPT5
119	mediator complex	TAF14,NUT2
31429	box H/ACA snoRNP complex	GAR1,CBF5
33100	NuA3 histone acetyltransferase complex	EAF6,TAF14
8540	proteasome regulatory particle, base subcomplex	RPN1,RPT5
5736	DNA-directed RNA polymerase I complex	RPA135,RPC40
5665	DNA-directed RNA polymerase II, core complex	RPO21,RPB2
30532	small nuclear ribonucleoprotein complex	SNU13,HSH155
33309	SBF transcription complex	SWI4,SWI6
30907	MBF transcription complex	MBP1,SWI6
30690	Noc1p-Noc2p complex	MAK21,NOC2
5666	DNA-directed RNA polymerase III complex	RPC40
5753	mitochondrial proton-transporting ATP synthase complex	ATP7
276	mitochondrial proton-transporting ATP synthase complex, coupling factor F(o)	ATP7
5744	mitochondrial inner membrane presequence translocase complex	SSC1
5786	signal recognition particle, endoplasmic reticulum targeting	SRP21
9337	sulfite reductase complex (NADPH)	MET10
445	THO complex part of transcription export complex	HPR1
5671	Ada2/Gcn5/Ada3 transcription activator complex	HFI1
43625	delta DNA polymerase complex	POL3
31261	DNA replication preinitiation complex	MCM6
31475	myosin V complex	MYO2
30125	clathrin vesicle coat	CHC1
220	vacuolar proton-transporting V-type ATPase, V0 domain	VMA6
30123	AP-3 adaptor complex	APL6
151	ubiquitin ligase complex	CDC48
30126	COPI vesicle coat	SEC27
5950	anthranilate synthase complex	TRP3
31389	Rad17 RFC-like complex	RFC3
5677	chromatin silencing complex	NET1
30015	CCR4-NOT core complex	NOT3
33588	Elongator holoenzyme complex	IKI3
42555	MCM complex	MCM6
34098	Cdc48p-Npl4p-Ufd1p AAA ATPase complex	CDC48
776	kinetochore	CSM1
34455	t-UTP complex	UTP10
5686	snRNP U2	HSH155
446	nucleoplasmic THO complex	HPR1
307	cyclin-dependent protein kinase holoenzyme complex	CDC28
5656	pre-replicative complex	MCM6
126	transcription factor TFIIIB complex	BRF1
159	protein phosphatase type 2A complex	PPH21
31391	Elg1 RFC-like complex	RFC3
5885	Arp2/3 protein complex	ARP2
19773	proteasome core complex, alpha-subunit complex	PUP2
5762	mitochondrial large ribosomal subunit	MRPL13
16460	myosin II complex	MYO1
30691	Noc2p-Noc3p complex	NOC2
5674	transcription factor TFIIF complex	TAF14
31941	filamentous actin	MYO2
5847	mRNA cleavage and polyadenylation specificity factor complex	CFT1
34967	Set3 complex	HOS2
5678	chromatin assembly complex	HIR3
837	Doa10p ubiquitin ligase complex	CDC48
16580	Sin3 complex	SIN3
133	polarisome	BNI1
5839	proteasome core complex	PUP2
32545	CURI complex	CKB2
417	HIR complex	HIR3
30915	Smc5-Smc6 complex	SMC5
5850	eukaryotic translation initiation factor 2 complex	SUI3
30127	COPII vesicle coat	SEC16
274	mitochondrial proton-transporting ATP synthase, stator stalk	ATP7
33551	monopolin complex	CSM1
30014	CCR4-NOT complex	NOT3
31390	Ctf18 RFC-like complex	RFC3
34099	luminal surveillance complex	KAR2
46540	U4/U6 x U5 tri-snRNP complex	SNU13
1405	presequence translocase-associated import motor	SSC1
9328	phenylalanine-tRNA ligase complex	FRS2
32044	DSIF complex	SPT5
30869	RENT complex	NET1
164	protein phosphatase type 1 complex	REG1
5849	mRNA cleavage factor complex	CFT1
other	other	FUN19,CDC24,YBL005W-B,ALK2,YBL029W,URA7,SSA3,BOI1,AKL1,HSP26,GRS1,SHE3,YBR139W,SMY2,PYC2,RNQ1,PDI1,APA1,KAR4,MRC1,PGK1,RIM1,HCM1,PBP4,BDF2,WHI4,GCS1,SES1,BMH2,STE5,TRM1,YCF1,SAN1,SEC1,SEC7,YDR210C-D,UPC2,RAD9,IVY1,YDR261C-D,SSD1,SUM1,SSF2,YDR316W-B,ESF1,YDR365W-B,SAC7,DIT1,PPN1,TOM1,RMT2,PUF6,SAM2,GIN4,NUG1,ACA1,YER138C,UBP3,BCK2,BMH1,MDJ1,MOB2,FAB1,PMA1,PUF4,AFT1,MTC3,YGR027W-B,YGR038C-B,YGR130C…
